# Supplementary material for: Lightweight and High Impact Toughness PP/PET/POE Composite Foams Fabricated by In Situ Nanofibrillation and Microcellular Injection Molding
Source: Polymers (Basel). 2023 Jan 1;15(1):227. doi: 10.3390/polym15010227 (PMC9824783; doi:10.3390/polym15010227)
Supplement: Supplementary file 1 [file polymers-15-00227-s001.zip]

Archive with 1 entries (1 files):
- polymers-2121873-supplementary.pdf
